# Supplementary material for: Disruption of ataxia telangiectasia–mutated kinase enhances radiation therapy efficacy in spatially directed diffuse midline glioma models
Source: J Clin Invest. 2025 Apr 17;135(12):e179395. doi: 10.1172/JCI179395 (PMC12165813; doi:10.1172/JCI179395)
Supplement: Supporting data values [file jci-135-179395-s058.xlsx]

## Sheet: Figure 1B
nPH	nP
2.57143	1.28571
2.71429	3.14286
3	3.71429
3.28571	3.85714
3.42857	4.28571
3.57143	4.42857
3.85714	4.57143
4.28571	4.71429
4.42857	4.85714
4.57143	5
4.71429	5.28571
4.85714	5.57143
5.42857	5.71429
5.57143	5.85714
5.85714	6.85714
6.42857	7
6.71429	8
6.85714	10.7143
7.28571	11.7143

## Sheet: Figure 1D
nPHA FL/+	nPHA Fl/FL
4.9	3.9
5.6	7
6.9	5.9
5.4	6.7
5.6	4.4
7.3	5.9
5.6	4.6
4.6	3.6
2.6	4.7
2.6	3.7
6.7	8.7
6.7	7.6
3.9	5.1
4.3	3.1
4.7	5.9
3.6	3.9
4.6	4.7
4.4	6.3
4.9	3.6
3.4	5.1
4.4	5.1
5.9	4.6
3.3	3.9
3.3	3.9
4.6	4.4
6.4	3.4
4.7	4.9
3	4.3
4.3	3.3
	4.3
	6.3
	3.3
	5.3
	9.3
	3.3
	3.6
	3.6
	3.7
	4.7

## Sheet: Figure 1E
			nPHA-FL/FL (n=14)	nPHA-FL/+ (n=15)
612133	19-Jan-2022	13-Jun-2022	1
612404	11-Apr-2022	6-May-2022	1
612409	4-Apr-2022	11-May-2022	1
612494	4-May-2022	5-Jul-2022	1
612495	19-Apr-2022	5-Jul-2022	1
612507	19-Apr-2022	29-Jun-2022	1
612554	11-May-2022	23-May-2022	1
612556	11-May-2022	13-Jun-2022	1
612558	4-May-2022	8-Jul-2022	1
612562	4-May-2022	27-May-2022	1
612581	11-May-2022	31-May-2022	1
612583	11-May-2022	23-May-2022	1
612608	18-May-2022	15-Jun-2022	1
612405	13-Apr-2022	18-May-2022		1
612406	11-Apr-2022	9-May-2022		1
612491	11-May-2022	15-Jun-2022		1
612500	19-Apr-2022	18-May-2022		1
612503	27-Apr-2022	6-May-2022		1
612535	18-May-2022	13-Jun-2022		1
612553	4-May-2022	21-May-2022		1
612561	4-May-2022	16-May-2022		1
612563	31-May-2022	5-Jul-2022		1
612567	18-May-2022	13-Jun-2022		1
612579	18-May-2022	8-Jun-2022		1
612580	9-May-2022	16-May-2022		1
612586	4-May-2022	6-Jun-2022		1
612604	6-Jun-2022	15-Jun-2022		1

## Sheet: Figure 4A
Day after implantation	Control	ATMi	RT	ATMi+RT
70	1
75	1
77	1
77	1
79	1
81	1
86	1
74		1
75		1
77		1
80		1
89		1
93		1
80			1
85			1
93			1
98			1
102			1
108			1
105				1
109				1
111				1
126				1
127				0
127				0
140				0

## Sheet: Figure 4D
V x1	V+10Gy	D x1	D+10Gy
5.739	70.068	2.492	7.401
14.74	54.632	6.299	43.701
12.308	70.346	1.809	3.804
5.158	64.483	6.371	10.458
4.144	60.354

## Sheet: Figure 4E
V x1	V+10Gy	D x1	D+10Gy
86.707	72.453	74.298	23.384
91.162		68.715	80.15
84.356	75.586		78.445
85.13	86.999	55.541	72.709
72.245	58.47	82.344

## Sheet: Figure 4F
V x1	V x1 +RT	Dx1	D x1 +RT
2.337	18.1795	0.209	1.24
4.235	36.849	0.201	12.9841
0.247	11.654	1.342	12.388
1.137	25.005	1.699	21.042
2.087	11.654	0.972	2.428

## Sheet: Figure 5B
	nIp21AFL/+ (n=86)	nIp21AFL/FL (n=52)
650884	1
650886		1
650887	1
650888		1
650889	1
650975	0
610741	0
610742		0
610743		0
611005	1
611006	0
611007	1
611025		1
611026	1
611027	0
611029		1
611031		0
611033		0
611242	0
611243	0
611244		0
611245		1
611246	0
611247		0
611407		0
611408	1
611409	0
611410	0
611411	1
611412	1
611413	1
611432		0
611433	1
611434	1
611435	1
611436		0
611437		0
611438		0
611439	0
611448	0
611450		0
611451	1
680087	1
680088	0
680089	0
680090	0
680091	0
680092		1
680093	1
680094	1
680135		1
680136		1
680137	1
680138		1
680128	0
680129		0
680130	1
680131		1
680132	0
680133	0
680134		0
680178	1
680179	1
680180	0
680181	1
680182	0
680183		1
680184	1
680185	0
680186	1
680187	1
680188	1
680189	1
680190	0
680191	1
680192	0
680193	1
680194	1
680195		0
680196	1
680197	1
680198		1
680199	0
680200	1
680201	1
680280	1
680281		1
680282	0
680283		1
680284	1
680285	0
680286		1
680287		0
680437	0
680438	0
680439		0
680440	1
680441		0
680442	1
680449	0
680451	0
680523	1
680524		0
680525		0
680526	1
680527		0
680528		0
680529		0
680530	0
680563	1
680564	0
680565	0
680566		0
680567		0
680568	1
680569		0
680570		1
680571	0
680572	1
680573	1
680574		1
680575		1
680576	1
680577		1
680578	0
680595		0
680596		1
680597	1
680598		0
680599	0
680600		0
680603	1
680604		1
680605		0
680606		1
680607	1
680608	1
680609	0

## Sheet: Figure 5C
			nIp21AFL/FL (n=10)	nIp21AFL/+ (n=25)
611245	16-Mar-2021	31-Mar-2021	1
611411	4-May-2021	1-Oct-2021		1
611433	4-May-2021	1-Jun-2021		1
611434	11-May-2021	17-May-2021		1
611435	11-May-2021	6-Jul-2021		1
680087	8-Jun-2021	14-Jun-2021		1
680093	7-Jun-2021	20-Oct-2021		1
680135	3-Aug-2021	1-Sep-2021	1
680137	20-Jul-2021	22-Nov-2021		1
680130	13-Jul-2021	6-Aug-2021		1
680131	20-Jul-2021	13-Sep-2021	1
680134	29-Jun-2021	19-Jul-2021	1
680178	26-Jul-2021	10-Sep-2021		1
680179	26-Jul-2021	28-Jul-2021		1
680181	6-Oct-2021	3-Dec-2021		1
680183	11-Aug-2021	27-Aug-2021	1
680184	21-Sep-2021	15-Nov-2021		1
680188	3-Aug-2021	1-Sep-2021		1
680189	28-Jul-2021	4-Aug-2021		1
680193	13-Oct-2021	30-Mar-2022		1
680194	3-Aug-2021	3-Sep-2021		1
680197	11-Aug-2021	11-Jan-2022		1
680198	28-Jul-2021	10-Aug-2021	1
680200	19-Jul-2021	16-Sep-2021		1
680201	19-Jul-2021	22-Nov-2021		1
680281	24-Aug-2021	3-Sep-2021	1
680283	24-Aug-2021	16-Sep-2021	1
680284	24-Aug-2021	11-Oct-2021		1
680286	13-Oct-2021	6-Dec-2021	1
680442	6-Dec-2021	19-Jan-2022		1
680523	11-Jan-2022	27-Apr-2022		1
680576	11-Jan-2022	11-Feb-2022		1
680604	18-Jan-2022	2-Feb-2022	1
680607	26-Jan-2022	5-Feb-2022		1
680608	19-Jan-2022	7-Feb-2022		1

## Sheet: Figure 5E
	ATM-FL/+	ATM-FL/FL	nPTENA
611125 - 1			57.5931
611125 - 2			66.1972
611125-3			69.8462
611125-2-1			71.94
611125-2-2			68.0702
611125-2-3			59.322
611033 -1		0
611033 -2		0
611033 -3		0
611033 -2-1		0
611033 -2-2		0
611033 -2-3		0
1	0
2	0
3	0
2-1	0
2-2	0
2-3	0

[truncated: 5 more sheets: Figure 5H, Figure 6C, Figure 7D, Figure 7E, Supplemental Figure 1]
